# Supplementary material for: Specific EEG Sleep Pattern in the Prefrontal Cortex in Primary Insomnia
Source: PLoS One. 2015 Jan 22;10(1):e0116864. doi: 10.1371/journal.pone.0116864 (PMC4303266; doi:10.1371/journal.pone.0116864)
Supplement: S1 Table — (XLSX) [file pone.0116864.s001.xlsx]

## Sheet: DSPPerct_Delta_Stade2
SUBJECT	GROUP	FP1	C3	O1	T3	FP2	C4	O2	T4
1	1	49.1695	49.8573	40.3508	38.9432	54.1448	50.0668	46.3563	44.7339
2	1	43.926	43.2763	42.0778	44.3871	44.6092	43.3796	42.5443	42.7616
3	1	52.7631	31.1031	42.201	40.9361	52.1933	33.9587	40.2629	42.5699
4	1	51.1557	41.1516	34.6811	40.3687	49.1034	40.3122	34.2693	37.9174
5	1	51.409	48.6855	41.2137	43.8057	52.3938	49.1378	42.5587	43.1575
6	1	55.8721	53.1401	35.1869	43.0097	55.1144	52.1908	37.5831	38.5921
7	1	37.8899	31.624	33.4526	36.2237	38.8155	37.119	33.3207	34.7689
8	1	39.5209	42.3046	32.1144	36.5355	33.2677	40.6641	30.3034	28.2952
9	1	48.0534	46.8742	41.143	41.8581	47.8802	48.1595	40.6894	41.2096
10	1	41.3618	43.8311	31.0081	35.7151	44.2118	41.7984	33.0812	38.0777
11	1	45.3494	45.0417	38.0084	41.503	39.7983	45.7622	41.8488	36.8784
12	1	43.0094	44.7874	37.8735	39.2298	38.6169	40.4255	37.3045	36.9809
13	1	47.7649	45.6847	44.2856	46.1011	46.9022	45.841	44.0057	44.9181
14	1	49.2459	50.8235	45.4561	46.3857	50.2679	51.1016	48.2118	47.0748
1	2	40.9785	43.979	44.9542	46.2178	40.8153	45.8312	42.6336	45.4757
2	2	36.4143	50.063	48.8149	51.3184	52.1082	49.753	47.2648	51.7806
3	2	33.6695	36.484	40.3051	35.6752	33.3632	35.8891	38.777	38.6205
4	2	45.7017	44.571	48.3707	45.6111	37.9244	45.6034	47.573	45.4489
5	2	48.7968	61.4423	52.8865	49.3899	47.9121	46.9836	52.5701	50.7751
6	2	36.6138	34.9029	35.7541	40.0469	35.8531	34.2813	36.4417	38.3625
7	2	37.2208	40.8723	37.5337	32.6076	40.2125	40.8512	31.3507	33.3965
8	2	63.8137	65.0044	61.9253	62.8599	59.259	69.4781	60.3247	60.4972
9	2	44.0251	40.8119	46.0521	43.629	43.2428	42.1671	46.6933	43.199
10	2	34.6829	40.3999	45.0514	35.429	30.7206	41.6786	41.849	37.6096
