# Supplementary material for: Specific EEG Sleep Pattern in the Prefrontal Cortex in Primary Insomnia
Source: PLoS One. 2015 Jan 22;10(1):e0116864. doi: 10.1371/journal.pone.0116864 (PMC4303266; doi:10.1371/journal.pone.0116864)
Supplement: S2 Table — (XLSX) [file pone.0116864.s002.xlsx]

## Sheet: DSPPerct_Beta_Stade2
SUBJECT	GROUP	FP1	C3	O1	T3	FP2	C4	O2	T4
1	1	12.857	10.8819	12.4559	13.4458	9.45674	10.9833	12.865	12.3686
2	1	16.0269	16.5644	14.2724	12.4908	14.2607	15.7589	14.7889	13.7414
3	1	16.9742	28.4605	16.5082	22.1347	17.0788	27.7623	16.3644	22.0141
4	1	12.3813	13.008	11.3014	12.7511	13.5198	13.8054	11.1958	14.703
5	1	16.6037	17.3913	20.2742	21.4493	15.5894	16.7486	19.5063	18.7811
6	1	11.6762	17.544	30.3606	21.5057	11.0093	17.944	26.2637	23.8328
7	1	18.0275	19.1947	12.8481	12.9826	18.9936	16.8872	12.0305	14.6992
8	1	10.3969	11.4488	9.52605	10.1862	11.6089	11.3173	9.4953	11.3526
9	1	15.993	20.2068	24.8622	20.9121	15.0188	17.9662	23.7542	19.3644
10	1	12.8096	11.7047	14.193	14.3079	10.7405	13.2387	14.535	13.1125
11	1	15.9868	18.5806	24.9668	19.038	20.5434	17.8962	19.966	23.5452
12	1	13.69	9.81091	7.93201	10.1014	14.7965	9.7398	7.27068	8.93198
13	1	13.2924	16.408	14.3186	11.8929	12.8168	16.0489	16.8048	11.5356
14	1	14.6846	14.3247	17.2482	15.2352	13.9917	13.9753	15.7319	14.2214
1	2	20.8342	20.9751	13.5036	14.1134	20.4961	19.1532	12.2538	13.2149
2	2	23.9344	12.2706	8.45069	9.63532	12.8891	13.8302	10.2389	12.6563
3	2	25.1915	16.9319	10.0985	13.0154	18.7711	16.7743	9.56909	11.2742
4	2	20.5238	20.0358	11.7555	16.717	24.076	18.5738	12.068	15.2389
5	2	17.8131	7.07938	8.97673	11.5133	13.2404	17.0328	8.84569	13.1322
6	2	24.4269	22.4282	10.4941	16.9681	24.9138	22.0634	10.5346	18.1469
7	2	14.4945	15.8099	15.8704	17.1293	13.3163	15.8304	16.227	14.5039
8	2	10.2196	10.0385	4.35914	6.68207	11.9936	7.39926	3.84375	5.48343
9	2	10.5711	13.8209	7.71962	9.10539	12.6207	13.1858	7.07739	9.17164
10	2	14.6911	15.9445	8.94611	10.682	19.6415	16.2538	11.1236	11.7837
