# Supplementary material for: Specific EEG Sleep Pattern in the Prefrontal Cortex in Primary Insomnia
Source: PLoS One. 2015 Jan 22;10(1):e0116864. doi: 10.1371/journal.pone.0116864 (PMC4303266; doi:10.1371/journal.pone.0116864)
Supplement: S3 Table — (XLSX) [file pone.0116864.s003.xlsx]

## Sheet: DSPPerct_Delta_Stade34
SUBJECT	GROUP	FP1	C3	O1	T3	FP2	C4	O2	T4
1	1	58.4267	62.7164	55.9274	56.158	65.9278	62.6496	59.6107	60.2251
2	1	61.2609	60.1421	56.8828	59.7146	61.1808	59.7509	57.7806	58.1829
3	1	62.8005	49.9547	56.1331	57.448	62.6038	51.9043	47.4123	58.4937
4	1	68.1647	57.5652	48.5608	58.0598	66.4197	56.6912	47.4799	54.1535
5	1	68.1172	62.209	54.6883	61.7582	69.7267	61.9311	56.9975	63.7948
6	1	73.4077	71.3078	60.8691	63.1974	72.601	70.6659	56.7771	59.3736
7	1	55.966	50.5681	52.4057	56.2189	57.4175	53.6524	51.9937	52.1694
8	1	53.5833	55.409	54.3907	55.0394	52.3357	54.3192	54.3679	55.9873
9	1	57.3592	55.9867	50.1454	54.1323	56.1812	56.1739	49.6759	50.7761
10	1	52.0938	54.5532	47.5535	47.6299	56.0833	53.7165	48.584	48.6252
11	1	64.1138	60.4885	51.115	57.8935	64.9768	60.7314	56.5074	51.8393
12	1	58.1308	60.6348	51.8855	55.1687	57.0191	59.1399	48.7305	49.3865
13	1	81.3422	77.7626	73.5039	76.9485	80.6336	77.288	77.2275	74.4823
14	1	68.8973	67.8114	62.5249	65.3501	68.4017	68.3806	66.1959	66.23
1	2	72.5432	76.3718	74.3856	77.6132	72.9583	77.168	67.9278	70.299
2	2	43.2771	75.373	72.8575	77.3768	72.783	73.8818	73.2778	77.2702
3	2	50.7301	73.1004	74.3704	75.0676	70.7478	73.0722	70.8546	75.7778
4	2	70.1141	69.4085	69.0204	71.7948	61.175	69.3872	67.7595	70.2692
5	2	78.6005	73.4343	81.6343	79.5389	73.1977	77.3846	80.9504	81.7361
6	2	63.5327	66.4316	56.7572	69.3254	65.0273	64.8942	58.7055	67.9817
7	2	60.5358	57.3523	50.868	54.8012	60.8704	58.3354	51.3744	53.9697
8	2	68.8259	70.9683	65.1613	69.6095	63.4923	72.9548	64.6837	67.4863
9	2	59.2843	58.2125	61.0817	59.0482	58.5836	58.3108	60.6156	59.7278
10	2	50.1863	52.8695	55.3026	51.1565	44.5261	53.5644	53.3552	53.5105
