# Supplementary material for: Specific EEG Sleep Pattern in the Prefrontal Cortex in Primary Insomnia
Source: PLoS One. 2015 Jan 22;10(1):e0116864. doi: 10.1371/journal.pone.0116864 (PMC4303266; doi:10.1371/journal.pone.0116864)
Supplement: S4 Table — (XLSX) [file pone.0116864.s004.xlsx]

## Sheet: DSPPerct_Alpha_Stade34
SUBJECT	GROUP	FP1	C3	O1	T3	FP2	C4	O2	T4
1	1	12.269	12.4812	13.0047	13.3433	11.1832	12.7192	13.48	12.7185
2	1	11.5335	11.6857	11.8066	12.163	10.9855	11.6828	11.2325	11.7978
3	1	10.664	14.7813	12.607	12.5014	10.8027	14.8325	15.3891	12.5325
4	1	9.00426	10.0951	13.6587	10.8869	9.37441	10.6395	13.4659	11.8662
5	1	10.1996	9.89133	10.725	10.0087	9.37985	9.65452	10.4567	9.77033
6	1	11.4008	10.0912	9.81041	11.1105	11.884	9.78554	10.5915	12.7052
7	1	12.1094	14.7672	12.9296	13.1976	11.7639	13.9924	13.4747	12.7429
8	1	22.9451	21.4505	14.3867	18.1131	22.6725	21.9099	14.4118	13.3305
9	1	14.6093	12.923	12.4553	16.5454	15.3543	12.5213	14.3188	16.6962
10	1	24.0463	22.1774	21.8738	22.8638	22.6055	22.079	21.2371	22.6048
11	1	12.8765	10.6389	12.0804	14.5908	12.1786	10.3446	12.3323	16.9008
12	1	14.8349	12.5181	15.5154	15.8267	14.5527	13.2827	15.8278	17.2561
13	1	4.62219	4.93893	6.00715	5.21806	4.81015	4.73665	5.02646	5.39218
14	1	8.63004	9.2476	8.3992	9.07207	8.44	9.14267	8.13193	9.21157
1	2	7.66375	5.96152	7.55948	6.30016	7.64414	5.45521	9.48855	8.56445
2	2	15.3635	8.35505	9.535	7.87296	8.95935	9.04242	10.2156	7.65376
3	2	13.0795	7.43729	7.38282	7.1375	8.37554	7.53409	8.78553	7.16349
4	2	7.48246	5.75965	6.23434	6.27025	10.216	5.90595	6.92714	6.71449
5	2	4.16414	5.62908	3.54812	4.02723	5.51257	4.03249	3.63496	3.37103
6	2	10.5869	8.21812	11.7205	8.58124	10.5023	8.88984	11.3488	9.23684
7	2	16.5666	16.4624	17.7317	15.3963	15.844	14.2956	12.292	13.4506
8	2	6.2412	4.84062	6.31305	5.886	7.76089	4.40241	6.02881	6.29334
9	2	10.1766	9.85464	8.35328	9.13653	10.3509	9.44527	7.9733	9.65907
10	2	14.5079	15.4572	13.4942	14.131	19.0335	15.2833	14.4003	14.8011
