# Supplementary material for: Specific EEG Sleep Pattern in the Prefrontal Cortex in Primary Insomnia
Source: PLoS One. 2015 Jan 22;10(1):e0116864. doi: 10.1371/journal.pone.0116864 (PMC4303266; doi:10.1371/journal.pone.0116864)
Supplement: S5 Table — (XLSX) [file pone.0116864.s005.xlsx]

## Sheet: DSPPerct_Sigma_Stade34
SUBJECT	GROUP	FP1	C3	O1	T3	FP2	C4	O2	T4
1	1	1.55291	1.56642	2.08339	1.35613	0.882969	1.58787	1.6829	1.26126
2	1	1.71443	2.11422	2.0889	1.49213	1.56846	1.91288	2.05579	1.54245
3	1	2.87372	3.41121	1.97008	2.89071	2.83994	3.28456	2.34102	2.76518
4	1	2.72004	3.63925	2.99839	2.50869	3.04191	3.88673	2.9608	3.31497
5	1	3.55614	5.96488	8.31811	4.66589	2.97885	6.00351	7.34876	2.91583
6	1	1.86409	4.207	7.93823	4.03813	1.76778	4.44622	7.67045	2.99841
7	1	2.26815	3.22614	2.62429	1.68767	2.32309	3.60546	2.17525	2.56629
8	1	1.44343	2.18662	2.36681	1.72103	1.29804	2.11313	2.24786	1.85985
9	1	2.50005	3.53189	5.05199	2.72694	2.44576	3.24923	4.40464	2.73286
10	1	1.80973	1.77289	2.54094	2.01478	1.4413	1.84678	2.56531	1.66021
11	1	2.17335	3.94637	6.12838	2.92584	2.14919	3.83288	3.30424	3.68291
12	1	1.75255	1.86724	1.69016	1.7315	1.77195	1.88873	1.49321	1.79339
13	1	1.07855	1.39557	1.14639	0.936316	1.07717	1.40986	1.10079	0.793149
14	1	1.38041	2.57359	4.72269	2.14995	1.36695	2.37287	3.83109	1.81785
1	2	1.47645	1.5611	0.974081	0.790759	1.35655	1.46295	1.15051	1.07699
2	2	3.14561	1.52619	0.938546	0.882671	1.28209	1.79712	1.14329	0.99739
3	2	2.74111	1.67387	0.675685	0.849781	1.59109	1.53139	0.69335	0.685707
4	2	2.0303	3.10854	1.61078	1.7193	3.38276	2.86324	1.49499	1.55932
5	2	1.08603	1.70671	0.676961	0.823254	1.06441	2.15476	0.675417	0.763458
6	2	3.38361	3.45323	1.46339	1.97043	3.19301	3.48825	1.41539	2.22959
7	2	1.29033	2.48833	2.65583	2.09268	1.43443	2.65459	2.93321	2.06491
8	2	1.61515	1.78233	0.788776	0.98545	2.04374	1.55462	0.710798	1.06573
9	2	1.61108	1.44127	1.12756	1.33522	1.87099	1.43772	1.00923	1.31609
10	2	2.14436	2.45429	1.44216	1.42702	2.46332	2.34214	1.74476	1.55799
