# Supplementary material for: Specific EEG Sleep Pattern in the Prefrontal Cortex in Primary Insomnia
Source: PLoS One. 2015 Jan 22;10(1):e0116864. doi: 10.1371/journal.pone.0116864 (PMC4303266; doi:10.1371/journal.pone.0116864)
Supplement: S6 Table — (XLSX) [file pone.0116864.s006.xlsx]

## Sheet: DSPPerct_Beta_Stade34
SUBJECT	GROUP	FP1	C3	O1	T3	FP2	C4	O2	T4
1	1	8.64127	4.2179	5.83087	5.7055	3.33534	4.26494	5.76792	4.84117
2	1	6.97331	7.49812	7.24037	5.39448	6.5117	7.18565	7.53975	6.05734
3	1	9.0412	14.763	7.3903	10.2293	8.86033	14.4659	9.87151	10.2173
4	1	5.22931	7.82129	7.09409	6.44732	5.66621	7.87832	7.12461	7.68286
5	1	6.56155	10.2393	12.9862	9.28021	5.66171	10.31	11.9285	7.30269
6	1	3.06242	5.79774	10.5964	6.98106	3.00592	6.10887	10.2751	5.90762
7	1	8.82767	8.04825	5.45584	4.45834	8.34717	7.73663	4.81027	6.26609
8	1	3.88233	4.73355	5.30519	4.93577	4.1158	4.63992	5.40652	5.51691
9	1	8.48382	11.4862	15.8379	10.9748	7.81986	10.4698	14.3159	10.6982
10	1	6.42795	5.93813	8.54988	8.17922	4.83322	6.60107	8.67565	7.68022
11	1	7.59594	11.0815	16.9926	10.3256	7.95879	10.7492	11.7923	14.1433
12	1	6.55201	5.71324	4.89469	5.90477	7.34402	5.80427	4.34047	6.04976
13	1	2.12303	3.10161	2.9415	2.48677	2.14101	3.16898	2.88384	2.33286
14	1	5.17056	5.81151	9.07912	7.48855	5.36632	5.4159	7.51662	6.31678
1	2	4.29602	3.73468	2.64248	2.49315	4.84751	3.49243	2.95957	3.1566
2	2	20.2352	2.89505	1.97981	2.00505	3.41095	3.44543	2.40478	2.45104
3	2	16.6425	3.39243	1.76804	2.10526	4.18848	3.33426	1.82339	1.8667
4	2	6.72703	7.17414	3.77081	4.74737	9.79715	6.67513	3.8793	4.32547
5	2	4.44463	5.43568	2.21526	3.14517	4.83862	5.31282	2.15937	2.94798
6	2	7.97645	7.34005	3.70138	4.58422	7.52996	7.7428	3.45938	5.09595
7	2	3.39174	4.73489	6.31683	5.32557	3.51668	5.04105	6.7789	5.90704
8	2	7.82229	6.62183	3.05454	4.42283	9.26521	5.78904	2.62686	4.74865
9	2	6.0259	7.52562	4.3994	4.98376	7.77235	7.29339	4.16506	4.91406
10	2	9.86337	9.01542	5.01846	5.55808	10.5097	9.51696	6.13507	6.40496
