# Supplementary material for: Specific EEG Sleep Pattern in the Prefrontal Cortex in Primary Insomnia
Source: PLoS One. 2015 Jan 22;10(1):e0116864. doi: 10.1371/journal.pone.0116864 (PMC4303266; doi:10.1371/journal.pone.0116864)
Supplement: S7 Table — (XLSX) [file pone.0116864.s007.xlsx]

## Sheet: DSPPerct_Beta1_REM
SUBJECT	GROUP	FP1	C3	O1	T3	FP2	C4	O2	T4
1	1	11.2927	10.9155	12.1859	14.0854	10.6106	10.9629	12.1464	12.9179
2	1	8.58003	9.71209	7.80303	8.75243	7.92558	9.3833	7.44811	8.7885
3	1	6.24577	13.9539	6.80055	9.45836	6.60803	13.0611	6.91282	9.34319
4	1	7.00138	8.6161	10.202	10.1177	7.20313	8.73842	10.9583	10.825
5	1	8.9282	10.0433	7.5072	12.1778	9.10228	10.2474	8.18131	11.8022
6	1	6.86262	6.91022	9.73559	9.48018	7.15867	7.13256	8.93297	11.043
7	1	8.64222	10.4513	7.59719	8.53203	8.85964	7.36007	7.48648	8.4559
8	1	8.4146	7.50974	5.8138	7.82109	8.88139	7.7217	5.84524	8.20162
9	1	7.68493	8.2081	10.1795	10.8174	7.19877	7.13874	11.5566	11.8887
10	1	9.52149	9.97428	12.3058	10.7869	9.08352	9.72859	12.2274	9.68461
11	1	8.09825	8.37402	9.42136	10.1611	10.4981	8.10201	9.92861	13.0231
12	1	9.37717	6.29796	4.63135	6.85712	8.59139	5.96209	4.40424	6.77022
13	1	4.12977	3.65992	4.53656	5.6115	4.01133	3.49148	4.70903	6.10245
14	1	7.54512	6.94512	7.83136	8.84792	7.52289	6.76072	7.33095	9.35214
1	2	11.1694	10.1985	8.47198	8.63726	12.1301	10.1034	7.96517	8.2906
2	2	11.9697	4.58185	5.01034	4.96839	6.79321	5.10589	5.24027	5.9702
3	2	13.197	14.2072	10.7163	12.299	12.7671	13.3847	10.1232	10.8505
4	2	8.8622	8.56182	8.1706	9.80837	12.6756	8.08008	7.85835	10.0131
5	2	7.78909	4.68925	4.35896	5.58763	6.94038	4.66433	4.27517	6.20021
6	2	10.925	9.87515	8.99405	9.78628	11.0741	10.1579	9.26491	9.97925
7	2	12.3388	12.0007	12.1026	15.3644	12.1097	12.3442	15.03	15.8604
8	2	7.45421	5.48587	5.38004	8.71894	7.02466	5.28638	5.20938	6.51781
9	2	8.68387	7.46131	6.58641	7.16923	9.3087	6.64564	6.48407	7.4387
10	2	11.5251	13.4583	8.09309	10.8834	12.564	12.1602	10.4628	12.4661
